# Supplementary material for: Determination of Phenylurea Herbicides in Water Samples by Magnet-Integrated Fabric Phase Sorptive Extraction Combined with High Performance Liquid Chromatography
Source: Molecules. 2025 Jul 26;30(15):3135. doi: 10.3390/molecules30153135 (PMC12348110; doi:10.3390/molecules30153135)
Supplement: Supplementary file 1 [file molecules-30-03135-s001.zip]

Archive with 1 entries (1 files):
- molecules-3772478-supplementary.pdf
